# Supplementary material for: Comparison of Two Distraction Devices for Assessment of Passive Hip Laxity in Dogs
Source: Front Vet Sci. 2020 Aug 19;7:491. doi: 10.3389/fvets.2020.00491 (PMC7466428; doi:10.3389/fvets.2020.00491)
Supplement: Supplementary file 1 [file Table_1.XLS]

## Sheet: Folha2
DI	Dif
0.275424	0.0215575
0.266984	-0.0134471
0.45696	0.0178389
0.465328	0.00765336
0.557202	-0.0193331
0.638803	0.0320593
0.307144	-0.00458513
0.361783	0.0122312
0.65734	0.00240627
0.376155	0.00751694
0.697846	-0.0127604
0.407254	0.0664375
0.557681	0.00439239
0.502494	0.0061323
0.505876	-0.0193504
0.463554	0.0165392
0.512435	0.0511023
0.426116	0.0620392
0.187868	0.00954367
0.774693	-0.0118542						Diferences between distraction index estimated using the Dis-UTAD and PennHIP distractor.
0.335874	-0.0100229
0.341377	-0.0218397
0.349541	-0.0984283
0.230891	-0.0468045
0.329173	0.0442458
0.694682	-0.0764083
0.752976	-0.0287519
0.301244	0.0382027
0.220938	0.0386787
0.336874	-0.0176153
0.586811	-0.0187926
0.39833	-0.00895272
0.398851	0.0140599
0.193118	-0.0738263
0.373265	0.0301661
0.331078	-0.0435492
0.472614	-0.102614
0.472108	0.037677
0.494583	-0.0157368
0.56109	0.0425332
0.288041	0.0527986
0.37774	0.013981
0.694078	-0.0779238
0.636783	-0.0379002
0.581402	0.0325542
0.742485	-0.0733149
0.407847	-0.0307543
0.25632	0.0311301
0.520426	-0.0546445
0.578804	-0.0414614
0.730558	0.0365638
0.547832	0.00746298
0.440739	-0.0213795
0.87159	0.00944099
0.526789	0.0430311
0.765592	-0.00922656
0.388894	-0.0167531
0.438076	0.0121229
0.472363	-0.0197067
0.287207	0.036597
0.261521	0.0389396
0.61558	0.00627047
0.218782	0.0545998
0.39142	-0.0203098
0.486619	-0.104876
0.542786	-0.00987886
0.402447	0.0317537
0.381919	0.0348476
0.567309	-0.0588794
0.430336	-0.00838459
0.613004	0.0230911
0.650398	0.00398124
0.466268	0.07621
0.870258	-0.0577244
0.327269	-0.0673252
0.504815	0.029141
0.387203	-0.0353363
0.581432	0.0134123
0.329344	-0.00899404
0.85867	-0.01006
0.273801	0.0661977
0.410959	0.011218
0.316704	-0.0509022
0.489584	-0.0160913
0.389105	-0.0120569
0.422708	0.022104
0.415017	0.0610241
0.603646	-0.0233916
0.433609	0.0479927
0.489054	-0.0163545
0.725519	-0.0540816
0.3489	0.0816056
0.284329	0.0195754
0.711915	-0.00663848
0.501042	0.109439
0.523222	-0.0375786
0.739818	-0.0495278
0.649772	-0.0546395
0.346037	-0.0225253
0.36243	0.0447876
0.882863	-0.0725898
0.24602	-0.0621414
0.853623	-0.0454053
0.363138	0.00358109
0.179489	0.00485318
0.443622	-0.0968545
0.250824	-0.0730466
0.382998	0.00853066
0.568302	0.0216549
0.777135	-0.0227783
0.277067	0.0600726
0.24477	0.0553015
0.445658	0.0531232
0.380995	0.0164975
0.429526	0.0167659
0.425777	0.0556155
0.483408	-0.0173999
0.392326	-0.0203911
0.495488	0.0122618
0.2991	0.0564495
0.52025	0.0758999
0.503971	-0.0228821
0.223182	0.0483581
0.613228	-0.010468
0.287284	-0.0277975
0.163115	0.0390779
0.247212	0.0757894
0.173613	-0.0424206
0.315058	0.00968561
0.333982	-0.00350377
0.38731	-0.0202321
0.286447	-0.00703441
0.224035	0.0528888
0.215201	0.085577
0.537545	0.0521717
0.468564	-0.0412643
0.365008	-0.0565747
0.196565	-0.0403814
0.333808	0.00427757
0.338223	-0.0102102
0.436182	-0.0391536
0.432365	0.0297534
0.465496	-0.0555372
0.762272	-0.0361888
0.324932	-0.0119985
0.324099	0.0614234
0.742393	-0.0913702
0.495867	-0.0744735
0.561066	-0.00946946
0.714048	-0.0226222
0.628203	-0.0671675
0.526616	0.0617634
0.609779	0.00674313
0.571774	-0.0715364
0.685606	0.0345242
0.474444	0.0212921
0.319669	0.00833025
0.445182	0.00320242
0.615421	0.0264496
0.398214	0.0508516
0.376201	-0.00776366
0.322915	0.0699973
0.483222	0.0469238
0.19718	0.0482519
0.324476	-0.000431297
0.817828	-0.0778848
0.187268	-0.0277392
0.252263	0.0616803
0.452454	-0.0207966
0.550399	0.0233896
0.377725	-0.0572836
0.477342	-0.0190685
0.459229	-0.0457584
0.546748	-0.0309705
0.551978	0.0580216
0.703923	-0.0676559
0.883427	-0.0248246
0.758498	-0.0732542
0.610701	-0.00192194
0.49693	-0.0122924
0.329113	-0.0515944
0.680399	-0.0406275
0.34378	-0.0707215
0.858123	0.0172714
0.330457	-0.0859848
0.454265	0.0442526
0.274967	0.0112812
0.534189	-0.0768255
0.305628	0.0796673
0.455685	-0.048429
0.446518	0.0913155
0.569695	0.00874757
0.512726	0.0998116
0.465788	-0.0576097
0.468268	-0.010096
0.393139	0.0804916
0.234704	0.0239694
0.714443	0.0266419
0.60045	-0.0724667
0.476912	-0.00904704
0.75022	0.027033
0.407511	-0.0400568
0.365015	-0.0287731
0.348091	0.0698076
0.760244	-0.00283352
0.199848	0.0759096
0.54057	0.0421961
0.385777	-0.0449073
